# Supplementary material for: Establishment of a Dynamic Nomogram for Predicting the Risk of Lymph Node Metastasis in T1 Stage Colorectal Cancer
Source: Front Surg. 2022 Mar 21;9:845666. doi: 10.3389/fsurg.2022.845666 (PMC8977409; doi:10.3389/fsurg.2022.845666)
Supplement: Supplementary file 1 [file Table_1.XLSX]

## Sheet: T1CRCLNM
Hospital number	sex	age	smoke	hypertension	diabetes	location	tumor location	Adenoma background	size	type	Imaging lymph nodes	Lymph node size		LNM	Date of surgery	HB	Platelets	Neutrophils	Lymphocytes	albumin	Prealbumin	FIB	CEA1	CA199	NLR	PLR	FAR	Grade	Infiltration depth	Vascular infiltration	LN size	CEA	depth	metastasis
1185136	1	63	0	0	0	rectum	3	1	3.4	2	1	3	0	5	2020.08.26	115	152	3.12	0.83	39.7	259.94	3.29	2.13	10.79	3.75904	183.133	0.0126568	2	3	0	1	1	2	0
1131707	1	68	0	0	0	Left colon	2	1	4	1	0	0	0	4	2019.12.24	136	309	3.67	1.4	45.55	352.62	2.79	1.86	8.19	2.62143	220.714	0.0079122	2	3	0	0	1	2	0
1171871	2	57	0	0	0	rectum	3	1	3	2	0	0	0	30	2020.07.15	134	204	4.76	1.12	41.65	214.98	2.77	1.38	12.55	4.25	182.143	0.0128849	2	1	0	0	1	1	0
1112149	2	51	1	1	0	rectum	3	1	1.3	2	0	0	0	4	2020.08.17	149	255	6.45	1.31	42.98	189.15	2.87	0.61	1.2	4.92366	194.656	0.0151731	2	1	0	0	1	1	0
1179809	1	79	0	0	0	rectum	3	1	3	2	1	3	0	21	2020.08.08	110	217	3.7	1.38	40.91	158.76	2.62	1.9	12.75	2.68116	157.246	0.0165029	2	3	0	1	1	2	0
1154063	2	68	0	0	0	rectum	3	1	1.2	2	0	0	0	6	2020.05.07	150	190	3.62	1.96	45.08	323.68	1.01	1.04	7.99	1.84694	96.9388	0.00312037	2	1	0	0	1	1	0
1150745	2	65	0	0	0	rectum	3	1	2.5	2	0	0	0	7	2020.04.24	128	232	3.92	1.53	45.08	195.77	3.64	3.57	19.82	2.56209	151.634	0.0185932	2	3	0	0	1	2	0
1147748	1	64	0	0	0	rectum	3	0	1.7	2	1	3	1	11	2020.04.10	150	210	3.53	2.13	38.019	279.05	2.52	1.57	5.88	1.65728	98.5915	0.00903064	2	3	1	1	1	2	1
1134753	2	71	0	0	0	rectum	3	1	2.8	2	0	0	0	5	2020.01.07	127	181	6.89	2.94	41.07	354.67	3.81	2.93	22.26	2.34354	61.5646	0.0107424	2	3	0	0	1	2	0
1122843	1	73	0	0	0	rectum	3	0	5.5	2	0	0	1	14	2019.11.18	144	121	3.62	1.89	45.2	215.31	2.9	19.4	3	1.91534	64.0212	0.013469	2	3	0	1	2	2	1
1107656	2	46	0	1	0	rectum	3	1	3.5	2	0	0	0	13	2019.10.30	83	154	1.77	0.69	41.31	170.18	3.92	0.5	1.2	2.56522	223.188	0.0230344	2	3	0	0	1	2	0
1116140	1	75	0	0	0	rectum	3	1	2	2	0	0	0	5	2019.10.23	134	217	4.68	1.55	41.42	265.81	2.73	1.07	17.56	3.01935	140	0.0102705	2	3	0	0	1	2	0
1136944	2	56	0	0	0	rectum	3	0	3.5	2	0	0	0	8	2020.01.19	153	255	3.49	2.35	43.75	253.2	2.44	1.06	7.41	1.48511	108.511	0.00963665	2	3	0	0	1	2	0
1134904	2	55	0	0	0	rectum	3	0	2.5	2	1	5	0	7	2020.01.09	160	225	3.72	1.73	44.96	370.38	2.28	0.59	29.89	2.15029	130.058	0.00615584	2	3	0	1	1	2	0
1149261	2	56	0	0	0	Left colon	2	0	2.5	1	0	0	0	8	2020.04.16	152	171	3.07	2.34	40.78	337.89	1.99	0.58	11.4	1.31197	73.0769	0.00588949	2	3	0	0	1	2	0
1169942	1	64	0	0	0	Right colon	1	1	0.9	2	0	0	0	15	2020.07.07	130	216	2.65	2.16	40.24	249.27	2.58	1.2	16.7	1.22685	100	0.0103502	2	1	0	0	1	1	0
1147485	1	46	0	0	0	Right colon	1	0	1.5	2	0	0	0	28	2020.04.09	106	289	2.76	1.53	40.36	269.46	2.85	0.5	74.37	1.80392	188.889	0.0105767	2	1	0	0	1	1	0
1123474	1	72	0	1	0	Right colon	1	0	2.2	2	0	0	0	21	2019.11.20	121	167	4.05	0.77	43.18	236.1	2.21	1.77	9.4	5.25974	216.883	0.00936044	2	3	0	0	1	2	0
1115324	2	67	0	1	0	Right colon	1	1	2.4	2	0	0	0	16	2019.10.26	113	294	8.53	1.1	36.46	151.69	5.74	2.3	5.1	7.75455	267.273	0.0378403	2	3	0	0	1	2	0
1156017	1	62	0	0	0	Left colon	2	1	1.5	1	0	0	0	6	2020.06.02	138	233	2.87	2.39	39.52	294.94	3.25	1.94	7.96	1.20084	97.4895	0.0110192	2	1	1	0	1	1	0
947326	1	61	0	1	0	Left colon	2	1	1.5	1	0	0	0	3	2017.10.11	158	318	5.14	1.55	49.66	317.87	2.75	0.68	4.49	3.31613	205.161	0.00865134	1	1	0	0	1	1	0
947461	2	50	0	0	0	Left colon	2	1	1.2	1	0	0	0	8	2017.11.18	159	251	5.05	2.08	49.43	175.68	2.67	0.5	1.41	2.42788	120.673	0.0151981	1	1	0	0	1	1	0
960876	1	79	0	0	1	rectum	3	1	1.2	1	0	0	0	2	2017.12.27	127	115	2.59	1.33	39.82	226.3	2.54	3.28	4.93	1.94737	86.4662	0.011224	1	1	0	0	1	1	0
952143	1	52	0	0	0	rectum	3	1	4	2	0	0	0	9	2017.11.01	116	156	2.96	1.06	47.08	160.87	2.42	0.5	4.91	2.79245	147.17	0.0150432	2	3	0	0	1	2	0
954546	1	54	0	0	0	rectum	3	1	3.5	1	1	6	0	20	2017.11.11	119	342	3.37	1.52	43.71	204.29	3.14	0.5	7.99	2.21711	225	0.0153703	1	3	0	2	1	2	0
907020	2	62	1	1	0	Right colon	1	1	1	1	0	0	0	11	2017.05.24	140	230	4.53	3	45.11	320.87	3.16	1.43	7.75	1.51	76.6667	0.00984823	2	1	0	0	1	1	0
741685	1	27	0	0	0	Left colon	2	1	1.5	1	0	0	0	0	2017.03.21	134	178	2.44	1.51	44.36	169.01	2.18	0.5	11.17	1.61589	117.881	0.0128986	1	1	0	0	1	1	0
889312	2	49	0	0	0	Left colon	2	1	1.7	1	0	0	0	6	2017.03.23	149	182	3.57	2.24	47.53	252.57	2.78	1.25	4.25	1.59375	81.25	0.0110068	2	3	0	0	1	2	0
865794	2	51	0	0	0	Left colon	2	1	1.5	1	0	0	0	12	2016.11.30	153	174	3.87	1.64	47.64	372.29	2.21	14.99	15.28	2.35976	106.098	0.00593623	2	1	0	0	2	1	0
551331	1	84	0	0	0	Left colon	2	1	5	1	0	0	0	6	2016.02.18	92	110	4.73	0.79	32.96	80.8	4.83	3.98	17.18	5.98734	139.241	0.0597772	1	3	0	0	2	2	0
772836	1	67	0	0	0	Left colon	2	1	1.5	1	0	0	0	6	2015.11.19	123	254	2.82	1.14	40.67	211.7	3.7	3.5	2.93	2.47368	222.807	0.0174776	1	1	0	0	1	1	0
763981	1	45	0	0	0	Left colon	2	1	2	1	0	0	0	14	2015.10.19	110	248	5.74	0.89	44.62	258.6	3.04	0.85	16.87	6.44944	278.652	0.0117556	1	3	0	0	1	2	0
683515	2	60	0	1	0	Left colon	2	1	1.5	1	0	0	0	5	2014.10.07	99	206	4.07	0.97	32.76	105.8	3.02	1.57	13.81	4.19588	212.371	0.0285444	2	1	0	0	1	1	0
735373	2	70	1	1	0	Left colon	2	1	4	1	0	0	0	11	2015.06.08	119	224	3.14	0.91	42.62	272.8	3.9	2.19	13.52	3.45055	246.154	0.0142962	2	3	0	0	1	2	0
735586	2	72	0	0	0	Left colon	2	1	3.5	1	0	0	0	9	2015.06.09	136	84	1.81	1.67	34.68	124.2	3.14	2.35	12.7	1.08383	50.2994	0.0252818	2	3	0	0	1	2	0
708590	1	58	0	0	0	Left colon	2	0	1.3	1	0	0	0	0	2015.02.07	119	247	4.72	1.45	42.8	188.9	2.24	0.63	15.84	3.25517	170.345	0.0118581	2	1	0	0	1	1	0
802575	1	68	0	1	0	rectum	3	0	2.4	1	0	0	0	5	2016.04.01	126	149	5.14	1.65	45.86	190.38	2.57	1.57	24.08	3.11515	90.303	0.0134993	1	1	0	0	1	1	0
826700	2	50	0	0	0	rectum	3	0	3	1	1	5	0	4	2016.07.04	103	171	4.39	1.25	41.27	118.52	3.21	2.81	9.12	3.512	136.8	0.027084	2	3	0	1	1	2	0
835478	1	61	0	0	0	rectum	3	1	2.5	1	0	0	0	9	2016.08.09	90	76	2.07	1.92	41.56	136.48	3.52	2.93	14.99	1.07812	39.5833	0.0257913	1	1	0	0	1	1	0
874085	2	66	0	0	0	rectum	3	0	2.5	2	0	0	2	7	2017.01.04	128	171	3.35	1.43	37.53	121.89	2.94	3.95	32.93	2.34266	119.58	0.0241201	2	3	0	1	2	2	1
894965	2	44	0	0	0	rectum	3	0	1	1	1	8	0	4	2017.03.30	159	198	3.63	1.39	46.48	367.6	2.84	1.07	4.15	2.61151	142.446	0.00772579	1	1	0	2	1	1	0
894660	1	68	0	0	0	rectum	3	1	3	1	0	0	0	7	2017.03.29	132	210	3.79	1.38	43.62	170.83	2.58	1.78	6.22	2.74638	152.174	0.0151027	2	3	0	0	1	2	0
678264	2	59	0	0	0	rectum	3	1	2.3	1	0	0	0	5	2014.09.10	131	138	2.12	1.86	40.24	272.9	2.61	2.62	14.88	1.13978	74.1935	0.00956394	2	3	0	0	1	2	0
684050	1	64	0	0	0	rectum	3	0	3	2	1	3	0	3	2014.10.09	110	123	3.15	1.47	37.3	253.3	2.73	0.5	10.67	2.14286	83.6735	0.0107777	1	3	0	1	1	2	0
686238	1	80	0	1	0	rectum	3	1	2.5	1	0	0	0	2	2014.10.17	118	259	7.58	1.95	43.69	300.8	4.45	1.57	10.2	3.88718	132.821	0.0147939	2	3	0	0	1	2	0
684670	1	48	0	0	0	rectum	3	0	1.5	2	0	0	0	5	2014.10.13	132	116	2.21	1.55	45.1	213.9	2.39	1.7	7.46	1.42581	74.8387	0.0111734	2	1	0	0	1	1	0
736353	1	65	0	0	0	rectum	3	1	1.2	1	0	0	0	2	2015.06.18	120	134	1.26	2.57	42.36	196.7	2.92	0.5	19.43	0.490272	52.1401	0.0148449	2	1	0	0	1	1	0
738791	1	74	0	1	0	rectum	3	1	3	2	0	0	0	3	2015.06.29	97	136	2.29	1.36	39.27	150.4	3.54	0.5	6.32	1.68382	100	0.0235372	1	1	0	0	1	1	0
671490	2	63	0	0	0	rectum	3	1	0.7	1	0	0	0	0	2014.08.12	99	202	7.05	1.49	32.78	209.1	3.06	2.76	3.58	4.73154	135.57	0.0146341	1	1	0	0	1	1	0
712420	2	71	1	1	0	rectum	3	1	1.5	2	0	0	0	3	2015.03.03	134	185	4.63	2.99	41.94	259.2	3.25	1.09	7.5	1.54849	61.8729	0.0125386	2	1	0	0	1	1	0
#NULL!	1	62	0	0	0	rectum	3	1	1.8	2	0	0	0	0	2015.03.11	104	150	3.18	2.08	37.75	179.9	1.76	1.7	5.2	1.52885	72.1154	0.00978321	2	1	0	0	1	1	0
657149	1	55	0	1	0	rectum	3	1	3	2	0	0	0	16	2014.06.04	129	289	3.39	1.41	42.78	236.9	2	1.62	1.2	2.40426	204.965	0.00844238	1	2	0	0	1	2	0
706153	1	42	0	0	0	rectum	3	1	2.5	2	1	4	1	2	2015.01.26	131	216	6.48	1.06	40.7	234.1	2.49	1.38	21.23	6.11321	203.774	0.0106365	2	3	0	1	1	1	1
696298	2	43	1	0	0	rectum	3	0	4.5	2	1	6	1	8	2014.12.02	140	148	5.12	1.41	43.12	269.6	2.12	0.5	11.69	3.63121	104.965	0.0078635	2	3	1	2	1	2	1
676427	2	56	0	0	0	rectum	3	1	1.5	1	0	0	0	3	2014.08.27	140	173	3.82	1.38	45.6	366.7	2.49	1.79	13.34	2.76812	125.362	0.00679029	2	1	1	0	1	1	0
772836	1	67	0	0	0	Left colon	2	1	1.5	1	0	0	0	6	2015.11.19	123	254	2.82	1.14	40.67	211.7	3.7	4.3	16.7	2.47368	222.807	0.0174776	1	1	1	0	2	1	0
993197	1	70	0	1	0	Left colon	2	1	1.2	1	0	0	0	0	2018.05.14	118	177	4.3	1.01	38.47	142.07	4.09	1.32	5.95	4.25743	175.248	0.0287886	1	1	0	0	1	1	0
957929	1	67	0	1	1	Left colon	2	1	2.5	2	0	0	0	0	2018.01.19	135	268	3.47	2.42	45.27	224.26	2.42	2.58	9.9	1.43388	110.744	0.010791	1	1	0	0	1	1	0
1034510	2	68	0	0	0	Left colon	2	1	2	2	0	0	0	5	2018.11.08	141	226	3.42	1.58	39.06	226.46	2.75	0.5	13.55	2.16456	143.038	0.0121434	1	1	0	0	1	1	0
1034365	1	45	0	0	0	Left colon	2	0	3.5	2	1	5	0	15	2018.11.13	115	157	2.26	0.94	40.46	150.62	2.35	2.48	16.37	2.40426	167.021	0.0156022	2	1	0	1	1	1	0
1053151	2	61	1	0	0	Left colon	2	1	1.3	2	0	0	1	1	2019.02.02	124	187	6.93	1.3	42.9	232.26	2.79	1.91	4.37	5.33077	143.846	0.0120124	2	1	0	1	1	2	1
1066515	2	67	0	0	0	Left colon	2	1	3	2	0	0	0	8	2019.04.05	133	182	3.85	1.91	37.3	189.2	2.29	1.49	2.14	2.01571	95.288	0.0121036	2	1	0	0	1	2	0
1080881	2	56	1	0	0	Left colon	2	1	1.3	2	0	0	0	4	2019.05.13	148	253	2.89	2.76	41.46	236.77	3	1.76	11.62	1.0471	91.6667	0.0126705	1	1	0	0	1	1	0
1082331	1	73	0	1	0	Left colon	2	1	2.5	1	0	0	0	7	2019.06.06	123	225	5.2	2.78	39.03	229.03	3.16	2.16	10.97	1.8705	80.9353	0.0137973	1	1	0	0	1	1	0
1097397	1	68	0	1	0	Right colon	1	1	3	2	0	0	0	18	2019.08.02	120	147	2.01	1.42	43.14	279.85	2.82	1.8	16.14	1.41549	103.521	0.0100768	1	1	0	0	1	1	0
1115324	2	67	0	1	0	Right colon	1	1	2.4	2	0	0	0	16	2019.10.26	113	294	8.53	1.1	36.46	151.69	5.74	2.4	8.1	7.75455	267.273	0.0378403	2	1	0	0	1	1	0
1117246	1	72	0	0	0	Right colon	1	1	6	2	0	0	0	10	2019.10.28	130	189	2.28	1.42	40.17	259.22	3.15	1.13	10.34	1.60563	133.099	0.0121518	1	1	0	0	1	1	0
1143121	2	67	1	0	0	Left colon	2	0	2.3	2	1	6	0	6	2020.03.06	161	242	3.7	1.28	45.1	250.04	2.33	0.88	7.98	2.89062	189.062	0.00931851	2	1	1	2	1	1	0
1147485	1	46	0	0	0	Right colon	1	0	1.5	2	0	0	0	28	2020.04.09	106	289	2.76	1.53	40.36	269.46	2.85	0.5	74.37	1.80392	188.889	0.0105767	2	2	0	0	1	2	0
1149261	2	56	0	0	0	Left colon	2	0	2.5	1	0	0	0	8	2020.04.16	152	171	3.07	2.34	40.78	337.89	1.99	0.58	11.4	1.31197	73.0769	0.00588949	2	2	0	0	1	2	0
988947	1	29	0	0	0	rectum	3	1	2.6	2	1	8	1	18	2018.04.25	132	227	4.6	1.54	45.69	226.09	2.92	0.5	3.7	2.98701	147.403	0.0129152	2	3	0	2	1	2	1
989481	2	66	0	0	0	rectum	3	1	4.5	2	0	0	0	18	2018.04.29	142	225	3.69	1.02	40.37	219.88	3.12	0.56	14.21	3.61765	220.588	0.0141896	2	1	0	0	1	1	0
983640	1	84	0	1	1	rectum	3	1	8.3	2	1	5	0	13	2018.04.20	123	379	5.31	2.16	36.16	183.81	3.96	3.3	1.2	2.45833	175.463	0.021544	1	1	0	1	1	1	0
992621	1	82	0	0	0	rectum	3	1	3	2	0	0	0	4	2018.05.11	125	290	3.39	2.42	41.31	274.97	3.73	1.02	10.99	1.40083	119.835	0.0135651	1	1	0	0	1	1	0
1004373	1	64	0	1	0	rectum	3	0	2.2	2	0	0	0	13	2018.06.30	96	277	4.28	0.69	38.34	240.77	3.06	6.49	19.39	6.2029	401.449	0.0127092	2	1	0	0	2	1	0
1015484	2	55	1	0	0	rectum	3	1	3	1	0	0	0	8	2018.08.15	142	197	2.15	1.45	38.06	218.37	1.79	1.2	13.03	1.48276	135.862	0.0081971	1	1	0	0	1	1	0
1018737	1	29	0	0	0	rectum	3	0	3.5	2	1	6	0	13	2018.11.22	134	189	4.1	1.69	44.9	169.58	2.2	1.3	34.63	2.42604	111.834	0.0129732	1	1	0	2	1	1	0
1049452	1	70	0	0	0	rectum	3	1	1.5	2	1	4	0	5	2019.01.22	131	187	5.77	1.58	42.95	142.8	2.27	0.63	10.1	3.6519	118.354	0.0158964	1	1	0	1	1	1	0
1055137	1	65	0	0	0	rectum	3	1	1.2	2	0	0	0	2	2019.02.16	141	123	3.41	1.64	41.72	225.66	2.51	1.77	37.9	2.07927	75	0.0111229	1	1	1	0	1	1	0
1065191	1	49	0	0	0	rectum	3	1	6.5	1	1	9	0	15	2019.03.28	122	237	6.09	2.03	41.61	180.82	2.98	2.27	5.73	3	116.749	0.0164805	1	3	0	2	1	2	0
1066799	1	52	0	0	0	rectum	3	1	3.7	2	1	6	0	14	2019.04.02	108	182	1.88	1.21	37.92	194.49	2.19	11.27	17.34	1.55372	150.413	0.0112602	2	1	0	2	2	1	0
1067083	1	67	0	0	0	rectum	3	0	1.8	2	0	0	0	4	2019.04.03	126	215	5.54	1.45	37.55	202.82	4.42	1.1	12.94	3.82069	148.276	0.0217927	2	1	1	0	1	1	0
1065145	1	51	0	0	1	rectum	3	1	1.5	1	0	0	0	7	2019.04.02	132	160	4.57	1.31	47.11	184.4	3.4	1.38	15.1	3.48855	122.137	0.0184382	1	1	1	0	1	1	0
1068755	1	69	0	1	0	rectum	3	1	2.5	2	0	0	1	9	2019.04.11	130	166	3.48	1.96	39.97	219.36	2.35	2.86	42.16	1.77551	84.6939	0.010713	2	3	1	1	1	2	1
1082553	2	70	0	0	0	rectum	3	1	4	2	1	3	0	12	2019.06.05	147	233	6.42	3.42	40.41	264.29	2.21	4.06	5.3	1.87719	68.1287	0.00836203	2	3	0	1	2	2	0
1081782	2	68	0	0	0	rectum	3	1	5	2	1	4	0	18	2019.06.04	109	198	3.55	2.18	32.45	198.58	1.77	2.6	10.55	1.62844	90.8257	0.00891328	2	3	0	1	1	2	0
975487	1	47	0	1	0	rectum	3	1	1.3	1	0	0	0	13	2019.06.18	137	260	4.89	2.22	44.39	302.6	3.22	0.9	5.16	2.2027	117.117	0.0106411	1	1	0	0	1	1	0
1091383	2	71	1	0	0	rectum	3	1	2	2	0	0	0	8	2019.07.11	129	140	2.19	1.6	39.93	269.49	2.2	3.61	21.88	1.36875	87.5	0.00816357	1	1	0	0	1	1	0
1110040	2	56	1	0	0	rectum	3	1	4.5	1	0	0	0	18	2019.09.26	133	222	3.15	1.01	38.88	299.36	3.66	1.87	8.15	3.11881	219.802	0.0122261	2	1	1	0	1	1	0
1132104	1	58	0	0	1	rectum	3	0	2.7	2	0	0	0	11	2019.12.25	148	280	4.08	2.19	43.03	286.02	3.13	1.54	13.98	1.86301	127.854	0.0109433	2	1	0	0	1	1	0
1134904	2	55	1	0	0	rectum	3	1	2.5	2	1	5	0	7	2020.01.09	160	225	3.72	1.73	44.96	370.38	2.28	0.59	29.89	2.15029	130.058	0.00615584	2	1	0	1	1	1	0
498665	2	46	1	0	0	rectum	3	0	4	2	0	0	0	14	2011.10.38	145	255	3.59	2.45	37.75	300.7	1.91	30.09	11.29	1.46531	104.082	0.00635185	2	1	0	0	2	1	0
501231	1	58	0	1	1	rectum	3	1	1	2	0	0	0	5	2011.11.16	124	86	2.42	2.09	40.2	211.8	3.12	0.5	3.03	1.15789	41.1483	0.0147309	2	1	0	0	1	1	0
485535	1	57	0	0	0	rectum	3	1	6	1	0	0	0	6	2011.07.09	105	148	2.57	1.3	45.3	158.9	3.47	1.13	5.53	1.97692	113.846	0.0218376	2	2	0	0	1	2	0
497914	2	64	0	0	0	rectum	3	0	4	2	1	11	4	8	2011.10.25	133	169	5.23	2.46	36.91	175.1	2.99	7.87	6.7	2.12602	68.6992	0.017076	3	3	0	2	2	2	1
501097	1	43	0	0	0	rectum	3	1	3	1	0	0	0	48	2011.11.17	122	147	2.51	0.96	42.43	199.4	1.59	2.69	19.81	2.61458	153.125	0.00797392	2	3	0	0	1	2	0
505159	1	54	0	0	0	rectum	3	1	3	1	0	0	0	11	2011.12.15	110	214	2.5	1.95	41.36	182.7	2.45	1.17	19.24	1.28205	109.744	0.01341	1	2	0	0	1	2	0
491127	2	63	0	0	0	rectum	3	0	5.5	1	0	0	0	8	2011.08.31	148	133	4.15	1.67	44.21	248	4.48	1.22	11.15	2.48503	79.6407	0.0180645	2	2	0	0	1	2	0
550409	1	47	0	0	0	rectum	3	0	3.5	2	0	0	0	12	2012.10.17	110	255	4.43	1.59	36.8	176.8	2.74	1.3	6.3	2.78616	160.377	0.0154977	2	2	0	0	1	2	0
531269	1	52	0	0	0	rectum	3	1	5.5	1	0	0	0	22	2012.06.16	113	196	6.1	2.03	38.38	208.6	4.39	2.37	4.71	3.00493	96.5517	0.0210451	2	2	0	0	1	2	0
514922	2	69	0	1	0	rectum	3	1	5.5	2	0	0	0	9	2012.03.02	115	168	1.86	1.55	36.91	145	1.93	2.46	20.35	1.2	108.387	0.0133103	2	2	0	0	1	2	0
517812	1	76	0	0	0	rectum	3	1	3.5	2	0	0	0	16	2012.03.23	115	172	2.77	1.16	38.59	129.3	3.55	3.16	4.11	2.38793	148.276	0.0274555	2	2	0	0	1	2	0
520592	2	62	0	1	0	rectum	3	1	4	2	1	8	0	6	2012.04.12	138	214	3.65	3.14	44.35	242.3	2.78	1.21	4.88	1.16242	68.1529	0.0114734	2	2	0	2	1	2	0
513522	1	60	0	0	0	rectum	3	1	3.5	2	0	0	0	6	2012.02.25	123	239	2.68	3.01	42.9	258.7	2.62	1.43	20.1	0.890365	79.402	0.0101276	2	2	0	0	1	2	0
525520	1	65	0	1	0	rectum	3	1	4	1	1	4	0	7	2012.05.11	109	243	4.34	1.5	40.52	319.5	2.7	0.5	10.59	2.89333	162	0.0084507	2	3	0	1	1	2	0
521301	1	36	0	0	0	rectum	3	0	4	2	1	8	1	9	2012.04.14	81	305	1.99	1.56	34.3	110.2	1.5	7.55	27.02	1.27564	195.513	0.0136116	2	3	0	2	2	2	1
525630	2	50	0	0	0	rectum	3	1	0.5	2	0	0	0	1	2012.05.12	136	338	6.51	1.88	42.52	365.7	2.15	1.61	5.58	3.46277	179.787	0.00587914	2	1	0	0	1	1	0
519888	1	30	0	0	0	rectum	3	1	4	1	0	0	0	4	2012.04.07	116	171	2.22	3.96	41.77	222.1	1.72	0.5	12.67	0.560606	43.1818	0.00774426	1	3	0	0	1	2	0
512591	1	60	0	0	0	rectum	3	1	3.5	2	1	5	0	7	2012.05.12	114	142	2.02	1.03	40.4	254.7	3.25	0.5	30.36	1.96117	137.864	0.0127601	2	3	0	1	1	2	0
519090	2	55	0	0	0	rectum	3	1	4	2	0	0	0	10	2012.03.30	126	202	4.95	1.06	44.2	328	1.61	3.33	26.52	4.66981	190.566	0.00490854	2	3	0	0	1	2	0
518167	1	58	0	0	0	rectum	3	0	3.5	2	0	0	0	9	2012.03.23	111	221	3.08	1.37	42.1	279.9	2.88	1.15	10.64	2.24818	161.314	0.0102894	2	2	0	0	1	2	0
528120	2	64	0	0	0	rectum	3	1	0.5	2	1	3	0	3	2012.05.30	147	180	3.72	2.35	41.46	366.4	3.31	0.55	7.73	1.58298	76.5957	0.00903384	1	1	0	1	1	1	0
503374	1	40	0	0	0	rectum	3	1	3	2	0	0	2	8	2011.12.03	114	142	2.71	1.57	40.9	200.3	3.12	0.89	21.58	1.72611	90.4459	0.0155766	3	1	0	1	1	2	1
509746	1	41	0	0	0	rectum	3	0	2.5	1	0	0	0	4	2012.01.09	118	186	2.63	1.98	39.63	166.1	2.21	1.97	17.9	1.32828	93.9394	0.0133052	2	2	0	0	1	2	0
554442	1	50	0	0	0	rectum	3	0	4	2	1	11	0	2	2012.11.13	117	170	2.92	1.66	38.55	222.8	2.28	1.94	1.2	1.75904	102.41	0.0102334	2	2	0	2	1	2	0
558909	2	54	1	0	0	rectum	3	1	1.5	1	0	0	0	4	2012.12.06	145	89	3.72	1.73	43.82	327.9	3.61	1.71	3.98	2.15029	51.4451	0.0110095	2	2	0	0	1	2	0
529710	1	62	0	0	0	rectum	3	1	3	1	0	0	0	2	2012.06.12	126	224	3.42	1.91	43.21	238.6	2.39	0.97	12	1.79058	117.277	0.0100168	2	3	0	0	1	2	0
569709	1	37	0	0	0	rectum	3	1	2	1	0	0	0	5	2013.02.27	107	142	2.67	0.93	47.57	173.5	4.06	1.18	22.95	2.87097	152.688	0.0234006	2	3	0	0	1	2	0
550935	2	36	0	0	0	rectum	3	1	2	2	1	9	0	1	2013.01.10	136	140	2.83	0.84	42.77	354	2.1	0.5	9.38	3.36905	166.667	0.0059322	1	3	0	2	1	2	0
566132	1	61	0	1	0	rectum	3	1	2	1	0	0	0	0	2013.01.25	132	181	3.91	0.92	43.99	251.7	0.3	0.91	14.92	4.25	196.739	0.0011919	1	1	0	0	1	1	0
570707	2	61	0	0	0	rectum	3	1	5	2	1	4	0	10	2013.03.01	129	220	7.1	2.14	40.04	279.4	2.3	0.5	10.4	3.31776	102.804	0.00823193	2	2	1	1	1	2	0
584325	2	72	0	1	0	rectum	3	0	3	1	0	0	4	4	2013.05.25	124	139	3.93	0.83	41.92	316.1	2.1	2.39	23.6	4.73494	167.47	0.00664347	3	3	0	0	1	2	1
587291	1	76	0	0	0	rectum	3	1	5	2	1	8	1	12	2013.05.31	111	170	3.65	2.07	39.87	195.5	2.95	1.57	5.6	1.76329	82.1256	0.0150895	2	3	0	2	1	2	1
587236	1	60	0	1	0	rectum	3	1	3	1	0	0	2	2	2013.06.04	91	199	3.62	1.85	37.17	203.9	4.06	7.55	43.2	1.95676	107.568	0.0199117	1	3	1	1	2	2	1
581247	1	71	0	0	0	rectum	3	1	2.5	2	0	0	0	5	2013.04.28	117	233	1.92	1.98	40.74	200.4	3.61	0.5	3.64	0.969697	117.677	0.018014	2	2	0	0	1	2	0
592650	1	56	0	0	0	rectum	3	1	4	1	0	0	0	1	2013.07.03	122	163	2.71	1.46	41.81	321.3	2.74	0.5	9.76	1.85616	111.644	0.00852786	1	1	0	0	1	1	0
593899	1	53	0	0	0	rectum	3	1	3	1	0	0	0	3	2013.07.09	135	185	2.84	1.82	42.83	259.7	2.95	0.5	9.37	1.56044	101.648	0.0113593	2	2	0	0	1	2	0
588024	1	62	0	0	0	rectum	3	1	4	1	0	0	0	5	2013.06.05	108	246	1.54	1.71	37.92	105.2	2.66	1.74	38.91	0.900585	143.86	0.0252852	2	2	0	0	1	2	0
596326	1	41	0	0	0	rectum	3	1	3	2	0	0	0	10	2013.07.24	126	344	4	1.71	44.39	336.6	2.95	3.28	26.37	2.33918	201.17	0.00876411	2	3	0	0	1	2	0
566127	1	41	0	0	0	rectum	3	0	1	2	0	0	0	1	2013.05.14	114	105	2.73	0.39	42.24	361	2.91	0.5	12.03	7	269.231	0.00806094	2	3	0	0	1	2	0
572212	2	59	0	0	0	rectum	3	1	4	2	0	0	0	6	2013.03.08	142	198	4.3	1.93	44.07	334.3	2.28	0.5	10.63	2.22798	102.591	0.00682022	2	3	0	0	1	2	0
587832	1	58	0	0	0	rectum	3	0	1.5	2	0	0	0	3	2013.06.09	120	164	1.79	1.8	39.08	202.3	1.98	0.76	12.1	0.994444	91.1111	0.00978744	2	2	0	0	1	2	0
591548	1	48	0	0	0	rectum	3	0	7.5	1	1	7	3	14	2013.06.28	73	285	2.28	1.57	38.51	178.8	3	2.3	3.83	1.45223	181.529	0.0167785	3	3	0	2	1	2	1
610225	2	88	0	1	0	rectum	3	0	3	2	0	0	0	5	2013.10.15	118	193	4.41	2.05	38.04	233	3.61	36.74	17.31	2.15122	94.1463	0.0154936	2	3	0	0	2	2	0
582537	1	56	0	0	0	rectum	3	1	2.5	1	1	5	0	1	2013.05.07	125	290	4.66	1.82	42.57	334.9	3.42	1.31	17.15	2.56044	159.341	0.010212	2	3	0	1	1	2	0
490134	2	63	1	0	0	rectum	3	0	4	2	0	0	0	5	2013.05.29	127	187	3.09	1.32	41.42	227.1	2.45	1.77	9.56	2.34091	141.667	0.0107882	2	3	0	0	1	2	0
584511	2	51	1	0	0	rectum	3	1	2.5	1	1	7	0	5	2013.05.21	108	415	4.58	1.75	40.68	269.6	4.39	0.95	7.25	2.61714	237.143	0.0162834	2	3	0	2	1	2	0
614943	1	67	1	0	0	rectum	3	1	2.5	2	0	0	0	7	2013.11.05	127	225	3.3	1.23	44.99	312.5	2.49	4.26	10.07	2.68293	182.927	0.007968	2	3	0	0	2	2	0
616742	2	59	1	0	0	rectum	3	0	4	2	1	4	0	4	2013.11.12	136	134	2.45	1.63	37.22	301.2	1.5	3.93	27.45	1.50307	82.2086	0.00498008	3	3	0	1	1	2	0
616537	2	77	0	1	0	rectum	3	1	2	2	0	0	0	14	2013.11.08	127	191	6.24	2.02	39.28	240.3	3.62	1.52	10.94	3.08911	94.5545	0.0150645	2	3	0	0	1	2	0
612348	2	73	0	0	0	rectum	3	1	4	2	1	9	1	1	2013.11.04	146	79	4.56	1.5	42.8	262	3.04	61.77	31.12	3.04	52.6667	0.0116031	3	3	0	2	2	2	1
621577	2	60	1	0	0	rectum	3	1	2.5	2	0	0	0	0	2013.12.11	145	288	3.01	1.64	51.2	394.9	2.31	0.5	5.17	1.83537	175.61	0.00584958	1	1	0	0	1	1	0
601755	2	64	1	0	0	rectum	3	1	5	1	0	0	0	10	2013.08.23	119	206	1.82	1.24	35.11	183.4	3.25	16.99	2.13	1.46774	166.129	0.0177208	2	3	0	0	2	2	0
617942	1	61	0	0	0	rectum	3	1	3.5	2	1	3	0	9	2013.11.16	119	93	2.27	1.87	40.39	257.6	2.74	1.35	8.49	1.2139	49.7326	0.0106366	2	3	0	1	1	2	0
602751	2	60	0	0	0	rectum	3	1	3	1	1	6	0	7	2013.08.27	127	119	3.56	0.93	38.55	259.44	2.28	1.28	6.77	3.82796	127.957	0.00878816	2	3	0	2	1	2	0
615691	2	76	1	0	0	rectum	3	1	6	1	0	0	0	7	2013.11.08	92	64	7.7	1.66	31.3	92.7	2.28	2.97	11.58	4.63855	38.5542	0.0245955	2	3	0	0	1	2	0
522792	1	58	0	1	0	rectum	3	1	2.5	2	1	6	2	3	2013.09.23	126	137	1.9	1	42.56	207.3	1.19	5.44	4.09	1.9	137	0.00574047	2	3	0	2	2	2	1
621249	1	78	1	0	0	rectum	3	1	4.5	1	1	3	0	4	2013.12.04	102	155	1.41	0.88	39.3	222.1	3.2	4.5	26.98	1.60227	176.136	0.0144079	2	2	0	1	2	2	0
611818	1	68	0	0	1	rectum	3	1	6.5	1	0	0	0	12	2013.10.18	121	225	4.84	1.99	40.15	268.9	2.48	2.11	14.88	24.3216	113.065	0.00922276	2	2	0	0	1	2	0
630739	1	63	0	1	0	rectum	3	1	2.5	2	0	0	0	5	2014.01.26	134	191	4.16	1.38	45.8	232.6	2.74	2.38	13.59	3.01449	138.406	0.0117799	2	2	0	0	1	2	0
629801	2	59	1	0	0	rectum	3	1	4	2	0	0	0	7	2014.01.22	159	201	2.76	1.65	42.63	254.9	1.7	2.92	6.78	1.67273	121.818	0.00666928	2	3	0	0	1	2	0
633091	1	68	0	0	0	rectum	3	0	4.5	2	0	0	0	3	2014.02.15	99	233	2.95	1.14	41.59	224.8	2.4	72.86	17.69	2.58772	204.386	0.0106762	2	3	0	0	2	2	0
634103	1	41	0	0	0	rectum	3	1	1.5	1	0	0	0	2	2014.02.20	148	221	4.82	0.92	44.24	228.8	1.8	0.5	27.01	5.23913	240.217	0.00786713	1	1	0	0	1	1	0
638180	1	56	0	0	0	rectum	3	0	3.5	2	0	0	0	8	2014.03.11	123	280	3.36	2.03	44.51	202.4	3.11	1.91	17.87	1.65517	137.931	0.0153656	2	3	0	0	1	2	0
638605	1	52	0	0	0	rectum	3	1	3	2	0	0	0	10	2014.03.14	122	244	3.23	2.12	43.13	215.6	2.4	1.16	9.68	1.52358	115.094	0.0111317	2	3	0	0	1	2	0
495348	2	39	0	0	0	Right colon	1	0	3.5	2	1	7	0	15	2011.09.30	137	65	4.91	1.91	40.62	235.1	2.33	0.5	6.87	2.57068	34.0314	0.00991068	2	3	0	1	1	2	0
515698	1	38	0	0	0	Right colon	1	1	2.5	2	0	0	0	5	2012.03.08	86	150	1.97	1.7	38.96	195.1	1.91	1.01	8.2	1.15882	88.2353	0.00978985	2	2	0	0	1	2	0
521934	2	61	0	0	0	Right colon	1	0	4	2	1	6	0	16	2012.04.19	107	301	2.5	2.53	40.56	208.8	1.98	12.08	1	0.988142	118.972	0.00948276	2	2	0	1	2	2	0
544894	2	56	0	0	0	Left colon	2	1	2	2	0	0	0	0	2012.09.21	159	213	4.65	3.46	43	355.7	1.72	0.81	7.86	1.34393	61.5607	0.00483554	2	2	0	0	1	2	0
516524	1	57	1	1	0	Left colon	2	0	1.5	2	0	0	0	1	2012.03.13	119	224	4.21	1.95	44.04	301.2	2.45	0.78	10.75	2.15897	114.872	0.00813413	2	2	0	0	1	2	0
532080	1	62	0	0	0	Right colon	1	1	5	1	0	0	0	9	2012.06.19	114	210	3.57	1.6	39.54	290.3	2.59	0.71	14.7	2.23125	131.25	0.00892181	1	1	0	0	1	1	0
519471	2	75	0	0	0	Left colon	2	1	4.5	2	1	6	0	8	2012.04.01	127	272	3.33	1.32	41.92	255.9	3.06	1.45	10.04	2.52273	206.061	0.0119578	2	2	0	2	1	2	0
529711	1	55	0	1	0	Right colon	1	1	7	1	0	0	0	21	2012.06.09	66	203	3.76	0.91	29.53	88.7	4.16	1.44	19.73	4.13187	223.077	0.0468997	1	2	0	0	1	2	0
553669	2	72	0	1	0	Left colon	2	1	2.5	1	0	0	0	3	2012.11.03	126	137	4.11	0.79	42.66	210.9	3.54	1.46	12.37	5.20253	173.418	0.0167852	2	2	0	0	1	2	0
544314	1	74	0	1	0	Left colon	2	1	5.5	2	0	0	1	11	2012.09.08	109	198	8.77	1.22	38.75	141	4.08	3.12	13.05	7.18852	162.295	0.0289362	2	1	1	0	1	2	1
605538	1	76	1	0	0	Left colon	2	1	3.5	1	0	0	0	7	2013.09.13	126	219	3.48	1.64	41.13	237.9	4.16	4.52	8.04	2.12195	133.537	0.0174863	2	3	0	0	2	2	0
603750	1	77	0	1	0	Left colon	2	1	3	1	1	6	1	3	2013.09.03	108	137	2.17	0.97	33.57	166.4	2.7	1.1	8.33	2.23711	141.237	0.016226	2	2	0	2	1	2	1
596651	2	44	1	1	0	Left colon	2	1	5	1	0	0	0	6	2013.07.24	152	132	4.35	1.07	42.7	272.1	3.1	1.7	17.54	4.06542	123.364	0.0113929	2	2	0	0	1	2	0
590633	2	42	0	0	0	Left colon	2	1	2.7	2	1	5	0	3	2013.06.21	119	112	2.65	1.07	36.72	257.1	3.15	0.5	12.36	2.47664	104.673	0.012252	2	2	0	1	1	2	0
569277	1	46	0	0	0	Left colon	2	0	3	2	0	0	1	5	2013.02.20	116	237	7.13	1.56	44.86	252.5	2.66	2.8	24.56	4.57051	151.923	0.0105347	2	2	0	0	1	2	1
587575	2	82	0	1	0	Left colon	2	1	4	1	1	4	0	6	2013.06.06	125	204	3.47	1.76	34.68	158.2	4.51	1.54	27.81	1.97159	115.909	0.0285082	2	2	0	1	1	2	0
617740	1	56	0	0	0	Left colon	2	1	3	2	1	5	0	8	2013.11.16	116	197	3.26	1.81	35.57	196.7	2.49	1.17	8.04	1.8011	108.84	0.0126589	2	2	0	1	1	2	0
609984	2	44	0	0	0	Right colon	1	1	6	1	0	0	0	19	2013.10.11	159	158	3.76	1.54	41.71	252.9	3.42	0.5	7.7	2.44156	102.597	0.0135231	2	2	0	0	1	2	0
607597	1	53	0	0	0	Left colon	2	1	3	1	0	0	0	0	2013.09.30	135	124	1.51	1.21	36	179.1	3.68	2.75	21.19	1.24793	102.479	0.0205472	1	2	0	0	1	2	0
609066	2	62	0	0	0	Left colon	2	1	2	1	0	0	0	5	2013.10.05	119	200	4.78	0.85	40.51	280.9	3.05	1.96	32.27	5.62353	235.294	0.010858	2	2	0	0	1	2	0
623131	2	54	0	1	0	Left colon	2	1	1.5	1	0	0	0	0	2013.12.18	141	204	2.45	2.06	43.29	347.1	2.01	1.63	12.35	1.18932	99.0291	0.00579084	1	1	0	0	1	1	0
631231	1	53	0	0	0	Right colon	1	1	6	1	0	0	0	17	2014.01.29	107	170	4.5	2.76	38.63	263.4	1.26	1.53	7.51	1.63043	61.5942	0.0047836	1	2	0	0	1	2	0
632091	2	67	0	0	0	Right colon	1	1	6	1	1	11	0	13	2014.02.11	80	339	4.89	1.68	37.2	148.3	4.15	3.29	20.57	2.91071	201.786	0.0279838	2	2	0	2	1	2	0
632680	2	60	0	0	0	Left colon	2	1	1.5	2	0	0	0	2	2014.02.18	126	269	3.65	1.22	40.8	277.8	2.14	0.5	9.29	2.9918	220.492	0.00770338	2	2	0	0	1	2	0
